# Supplementary material for: Ridleyandra merohmerea (Gesneriaceae), a new species from Kelantan, Peninsular Malaysia
Source: PhytoKeys. 2017 Oct 17;(89):1–10. doi: 10.3897/phytokeys.89.20344 (PMC5704024; doi:10.3897/phytokeys.89.20344)
Supplement: XML Treatment for Ridleyandra merohmerea [file phytokeys.89.20344-treatment1.xml]

<!DOCTYPE tp:taxon-treatment
  PUBLIC "-//TaxonX//DTD Taxonomic Treatment Publishing DTD v0 20100105//EN" "tax-treatment-NSO.dtd">
<tp:taxon-treatment xmlns:tp="http://www.plazi.org/taxpub"><tp:treatment-meta><kwd-group><label>Taxon classification</label><kwd><named-content xmlns:xlink="http://www.w3.org/1999/xlink" content-type="kingdom">Plantae</named-content></kwd><kwd><named-content xmlns:xlink="http://www.w3.org/1999/xlink" content-type="order">Lamiales</named-content></kwd><kwd><named-content xmlns:xlink="http://www.w3.org/1999/xlink" content-type="family">Gesneriaceae</named-content></kwd></kwd-group><mixed-citation publication-type="journal"><person-group><name><surname>Yunoh</surname><given-names>Siti-Munirah Mat</given-names></name><name><surname>Dzulkafly</surname><given-names>Zaharil</given-names></name></person-group><article-title>
          <italic><tp:taxon-name><tp:taxon-name-part taxon-name-part-type="genus" reg="Ridleyandra">Ridleyandra</tp:taxon-name-part> <tp:taxon-name-part taxon-name-part-type="species" reg="merohmerea">merohmerea</tp:taxon-name-part></tp:taxon-name></italic> (<tp:taxon-name><tp:taxon-name-part taxon-name-part-type="family">Gesneriaceae</tp:taxon-name-part></tp:taxon-name>), a new species from Kelantan, Peninsular Malaysia</article-title><source>PhytoKeys</source><day>17</day><month>10</month><year>2017</year><volume>2017</volume><issue>89</issue><fpage>1</fpage><lpage>10</lpage><pub-id pub-id-type="doi">10.3897/phytokeys.89.20344</pub-id></mixed-citation></tp:treatment-meta><tp:nomenclature><tp:taxon-name>
            <tp:taxon-name-part taxon-name-part-type="genus" reg="Ridleyandra">Ridleyandra</tp:taxon-name-part>
            <tp:taxon-name-part taxon-name-part-type="species" reg="merohmerea">merohmerea</tp:taxon-name-part>
            <object-id xmlns:xlink="http://www.w3.org/1999/xlink" content-type="ipni" xlink:type="simple">urn:lsid:ipni.org:names:60475282-2</object-id>
          </tp:taxon-name><tp:taxon-authority>M.Y.Siti-Munirah &amp; D.Zaharil</tp:taxon-authority><tp:taxon-status xmlns:xlink="http://www.w3.org/1999/xlink" xlink:type="simple">sp. nov.</tp:taxon-status><xref ref-type="fig" rid="F2">Figure 2</xref><xref ref-type="fig" rid="F3">, 3</xref></tp:nomenclature><tp:treatment-sec sec-type="diagnosis" id="SECID0ENBAC"><title>Diagnosis.</title><p>In its leaf shape and flower lobe colour, <italic><tp:taxon-name><tp:taxon-name-part taxon-name-part-type="genus" reg="Ridleyandra">Ridleyandra</tp:taxon-name-part> <tp:taxon-name-part taxon-name-part-type="species" reg="merohmerea">merohmerea</tp:taxon-name-part></tp:taxon-name></italic> most resembles <italic><tp:taxon-name><tp:taxon-name-part taxon-name-part-type="genus" reg="Ridleyandra">R.</tp:taxon-name-part> <tp:taxon-name-part taxon-name-part-type="species" reg="iminii">iminii</tp:taxon-name-part></tp:taxon-name></italic> Siti-Munirah but it differs in its leaves that are flat above and not wavy (glossy above and wavy), petiole 1–2 cm long (1–4 cm), oblanceolate and falcate lamina (lamina lanceolate oblong and not falcate), peduncle 8–13 cm long with green to dark purple (5–8 cm, pale green), pedicels 1–2 cm long (2.5–3 cm). In flower colour also is similar to <italic><tp:taxon-name><tp:taxon-name-part taxon-name-part-type="genus" reg="Ridleyandra">R.</tp:taxon-name-part> <tp:taxon-name-part taxon-name-part-type="species" reg="iminii">iminii</tp:taxon-name-part></tp:taxon-name></italic> but differs in the sepal dark purple outer surface (sepals light green), corolla tube completely bright red outside (fully white outside).</p></tp:treatment-sec><tp:treatment-sec sec-type="material" id="SECID0EUCAC"><title>Type.</title><p>MALAYSIA. Peninsular Malaysia: Kelantan, Ulu Galas Forest Reserve, Sungai Tuang, 5 April 2017, (fl &amp; fr) Siti-Munirah FRI 76345 (holotype: KEP!).</p></tp:treatment-sec><tp:treatment-sec sec-type="description" id="SECID0EZCAC"><title>Description.</title><p>Perennial herb. <bold>Stem</bold> woody, unbranched, erect, 2–30 cm tall, 3–6 mm diam., upper part of stem, petiole, lower surface of veins with greenish white-brown, dense, unbranched, multiseriate, hairs ca. 1–3 mm long. <bold>Leaves</bold> in unequal pairs, clustered in a rosette at the top of the stem, petioles 1–2 cm long; lamina oblanceolate, falcate, 6–20 × 2–5 cm, flat above, narrowed to base, margin lobed, tooth tip acute or rounded, 2–15 × 1.5–10 mm, apex acute to attenuate, green above, whitish green beneath; midrib impressed above, prominent beneath, lateral veins 10–17 pairs. <bold>Inflorescence</bold> single-flowered, peduncle 8–13 cm long, green to dark purple, slightly curved downward; bracts in pairs, opposite or alternate, pale green, lanceolate, ca. 3 × 1.5 mm, pedicel 1–2 cm long, dark purple red, hairs brown. <bold>Flowers</bold> with sepals 5, oblanceolate, ca. 3 × 1.5 mm, dark purple outside, green inside; corolla trumpet-shaped, tube ca. 5 cm long, ca. 1.5 cm diam. at the mouth, dilating to ca. 0.5 cm at the base, lobes ca. 7–9 mm × 5–6 mm, outside minutely pubescent, white at the base becoming completely bright red outside, inside completely deep red, lobes dark red to almost black projecting ca. 9 mm beyond the tube, lateral lobes ca. 7 × 6 mm and the centre lobe ca. 9 × 5 mm; stamens 4 in 2 pairs, filaments white to maroon, lower pair ca. 3 cm long, upper pair ca. 3.5 cm long, anthers creamy yellow, ca. 1 mm long, joined in pairs; nectary annular, ca. 1 mm high; ovary ca. 4 cm long, pale mauve, stigma purple, broadly spathulate, ca. 2 mm × 1–2 mm. <bold>Capsules</bold> dark purple or greenish, slightly curved downward, glabrous, 6–6.5 cm long, 3–6 mm diam.</p></tp:treatment-sec><tp:treatment-sec sec-type="distribution" id="SECID0EJDAC"><title>Distribution.</title><p>Endemic in Peninsular Malaysia, Kelantan, Gua Musang (Ulu Galas Forest Reserve, Sungai Tuang (Map <xref ref-type="fig" rid="F6">1</xref>). <named-content xmlns:xlink="http://www.w3.org/1999/xlink" content-type="dwc:verbatimCoordinates" xlink:type="simple"><named-content content-type="geo-json" specific-use="{&#34;type&#34;:&#34;Point&#34;,&#34;coordinates&#34;:[101.930517,4.707083]}" id="NCID0EWDAC" xlink:type="simple">4°42.425'N, 101°55.831'E</named-content></named-content>.</p><fig id="F6" position="float" orientation="portrait"><label>Map 1.</label><caption><p>Distribution of <italic><tp:taxon-name><tp:taxon-name-part taxon-name-part-type="genus" reg="Ridleyandra">Ridleyandra</tp:taxon-name-part> <tp:taxon-name-part taxon-name-part-type="species" reg="merohmerea">merohmerea</tp:taxon-name-part></tp:taxon-name></italic> (●), <italic><tp:taxon-name><tp:taxon-name-part taxon-name-part-type="genus" reg="Ridleyandra">R.</tp:taxon-name-part> <tp:taxon-name-part taxon-name-part-type="species" reg="morganii">morganii</tp:taxon-name-part></tp:taxon-name></italic> (▲) and <italic><tp:taxon-name><tp:taxon-name-part taxon-name-part-type="genus" reg="Ridleyandra">R.</tp:taxon-name-part> <tp:taxon-name-part taxon-name-part-type="species" reg="iminii">iminii</tp:taxon-name-part></tp:taxon-name></italic> (■) in Peninsular Malaysia. NFI III Courtesy of Forest Department Peninsular Malaysia.</p></caption><graphic xmlns:xlink="http://www.w3.org/1999/xlink" xlink:href="phytokeys-89-001-g006.jpg" position="float" orientation="portrait" xlink:type="simple" id="oo_162442.jpg"/></fig></tp:treatment-sec><tp:treatment-sec sec-type="ecology" id="SECID0EJFAC"><title>Ecology.</title><p>Occurs on the river bank, steep slope and some on rocks just beside the river (Figure <xref ref-type="fig" rid="F1">1</xref>), mostly in under shaded conditions. All populations occurred at about 260-300 m above sea level (asl).</p><fig id="F1" position="float" orientation="portrait"><label>Figure 1.</label><caption><p>Habitat of <italic><tp:taxon-name><tp:taxon-name-part taxon-name-part-type="genus" reg="Ridleyandra">Ridleyandra</tp:taxon-name-part> <tp:taxon-name-part taxon-name-part-type="species" reg="merohmerea">merohmerea</tp:taxon-name-part></tp:taxon-name></italic>. <bold>A</bold> habitat beside the river (plant show by red arrow) <bold>B</bold> plant habit <bold>C</bold> from left; Zaharil D, Mohd Hairul MA, Wan Syafik WP &amp; Siti-Munirah MY; beside the habitat of <italic><tp:taxon-name><tp:taxon-name-part taxon-name-part-type="genus" reg="Ridleyandra">Ridleyandra</tp:taxon-name-part> <tp:taxon-name-part taxon-name-part-type="species" reg="merohmerea">merohmerea</tp:taxon-name-part></tp:taxon-name></italic> <bold>D–F</bold> occurs on steep slope and some on rocks just beside the river (Photo by <bold>A–B, D–F</bold> Siti-Munirah MY <bold>C</bold> Zaharil D).</p></caption><graphic xmlns:xlink="http://www.w3.org/1999/xlink" xlink:href="phytokeys-89-001-g001.jpg" position="float" orientation="portrait" xlink:type="simple" id="oo_162443.jpg"/></fig><fig id="F2" position="float" orientation="portrait"><label>Figure 2.</label><caption><p>
                <italic><tp:taxon-name><tp:taxon-name-part taxon-name-part-type="genus" reg="Ridleyandra">Ridleyandra</tp:taxon-name-part> <tp:taxon-name-part taxon-name-part-type="species" reg="merohmerea">merohmerea</tp:taxon-name-part></tp:taxon-name></italic> Siti Munirah &amp; Zaharil. <bold>A, B</bold> habit <bold>C</bold> leaf arrangement <bold>D</bold> petiole with hairs <bold>E</bold> flower from side view <bold>F</bold> peduncle with hairs <bold>G</bold> corolla curve <bold>H</bold> bracts <bold>I</bold> sepals <bold>J</bold> nectary <bold>K</bold> flower with five lobes <bold>L</bold> flower lobes dark red <bold>M</bold> corolla outer surface <bold>N</bold> corolla surface inside with stamens <bold>O</bold> pistil <bold>P</bold> stigma <bold>Q</bold> anthers <bold>R</bold> fruit capsule open <bold>S</bold> young fruit (Photo: <bold>A</bold>–<bold>K, M–S</bold> Siti-Munirah MY, <bold>L</bold> Zaharil D).</p></caption><graphic xmlns:xlink="http://www.w3.org/1999/xlink" xlink:href="phytokeys-89-001-g002.jpg" position="float" orientation="portrait" xlink:type="simple" id="oo_162444.jpg"/></fig><fig id="F3" position="float" orientation="portrait"><label>Figure 3.</label><caption><p>
                <italic><tp:taxon-name><tp:taxon-name-part taxon-name-part-type="genus" reg="Ridleyandra">Ridleyandra</tp:taxon-name-part> <tp:taxon-name-part taxon-name-part-type="species" reg="merohmerea">merohmerea</tp:taxon-name-part></tp:taxon-name></italic> Siti Munirah &amp; Zaharil. <bold>A</bold> habit with flower and fruit <bold>B</bold> flower <bold>C</bold> corolla (front view) <bold>D</bold> calyx (sepals) <bold>E</bold> bract <bold>F</bold> corolla opened to show position of stamen <bold>G</bold> anthers (upper pair) <bold>H</bold> anthers (lower pair) <bold>I</bold> pistil All from Siti Munirah FRI 76345. DRAWN BY M. AIDIL.</p></caption><graphic xmlns:xlink="http://www.w3.org/1999/xlink" xlink:href="phytokeys-89-001-g003.jpg" position="float" orientation="portrait" xlink:type="simple" id="oo_162445.jpg"/></fig></tp:treatment-sec><tp:treatment-sec sec-type="etymology" id="SECID0EOKAC"><title>Etymology.</title><p>From the local dialect of Kelantanese people, ‘<tp:taxon-name><tp:taxon-name-part taxon-name-part-type="genus" reg="Ridleyandra"/><tp:taxon-name-part taxon-name-part-type="species" reg="merohmerea">merohmerea</tp:taxon-name-part></tp:taxon-name>’ means ‘merah terang’ in Malay and bright red in English. This name was chosen in the hope it will attract more Kelantanese to be more interested, concerned and aware of the importance <!--PageBreak-->of forest biodiversity in Kelantan especially since recently there are so many controversies and issues about disturbance to forests in Kelantan that in some cases might result in destruction of this new unique discovery. Hopefully, this name will attract more stake<!--PageBreak--><!--PageBreak--><!--PageBreak-->holders to understand the importance of protecting and conserving the forest and this beautiful species and to realise that yet more new species are waiting to be discovered.</p></tp:treatment-sec><tp:treatment-sec sec-type="conservation status" id="SECID0EDLAC"><title>Conservation status.</title><p>CR B2ab(ii,iii). Following the 2012 IUCN Red List Categories and Criteria, (<xref ref-type="bibr" rid="B1">IUCN 2012</xref>) this species is assessed as critically endangered because it is only known from only one locality. Furthermore, only about 150 individuals were counted scattered along the river from the three populations found, currently it is being threatened all three populations are exposed by the rubber tree plantation project, which is currently ongoing within the forest reserve (or compart<!--PageBreak-->ments). Although the three <italic><tp:taxon-name><tp:taxon-name-part taxon-name-part-type="genus" reg="Ridleyandra">Ridleyandra</tp:taxon-name-part></tp:taxon-name></italic> populations lie within the Ulu Galas Forest Reserve, unfortunately the status of the forest is uncertain because the area had been approved for timber latex clone (<abbrev xmlns:xlink="http://www.w3.org/1999/xlink" xlink:title="timber latex clone" id="ABBRID0EWLAC" xlink:type="simple">TLC</abbrev>) rubber tree plantation and will soon be converted to plantation (‘Projek Ladang Hutan’). None of the populations in Ulu Galas FR is in a Totally Protected Area.</p></tp:treatment-sec><tp:treatment-sec sec-type="notes" id="SECID0E1LAC"><title>Note.</title><p>Based on lobed margin leafs, <italic><tp:taxon-name><tp:taxon-name-part taxon-name-part-type="genus" reg="Ridleyandra">R.</tp:taxon-name-part> <tp:taxon-name-part taxon-name-part-type="species" reg="merohmerea">merohmerea</tp:taxon-name-part></tp:taxon-name></italic> also close to <italic><tp:taxon-name><tp:taxon-name-part taxon-name-part-type="genus" reg="Ridleyandra">R.</tp:taxon-name-part> <tp:taxon-name-part taxon-name-part-type="species" reg="morganii">morganii</tp:taxon-name-part></tp:taxon-name></italic> (Franch.) A. Weber, however, in other character, including the inflorescence it is totally different (Figure <xref ref-type="fig" rid="F4">4</xref>, Table <xref ref-type="table" rid="T1">1</xref>). In addition, phytogeography also different when referring to <italic><tp:taxon-name><tp:taxon-name-part taxon-name-part-type="genus" reg="Ridleyandra">R.</tp:taxon-name-part> <tp:taxon-name-part taxon-name-part-type="species" reg="iminii">iminii</tp:taxon-name-part></tp:taxon-name></italic> Siti Munirah which endemic to Gunung Benom (Pahang) on upper hill dipterocarp forest, <italic><tp:taxon-name><tp:taxon-name-part taxon-name-part-type="genus" reg="Ridleyandra">R.</tp:taxon-name-part> <tp:taxon-name-part taxon-name-part-type="species" reg="merohmerea">merohmerea</tp:taxon-name-part></tp:taxon-name></italic> endemic to Galas FR (Kelantan) in lowland diptero<!--PageBreak-->carp forest, while <italic><tp:taxon-name><tp:taxon-name-part taxon-name-part-type="genus" reg="Ridleyandra">R.</tp:taxon-name-part> <tp:taxon-name-part taxon-name-part-type="species" reg="morganii">morganii</tp:taxon-name-part></tp:taxon-name></italic> is quite wide distribute on central main range at many on montane forest such as Gunung Brinchang, Pahang (Map <xref ref-type="fig" rid="F6">1</xref>). <italic><tp:taxon-name><tp:taxon-name-part taxon-name-part-type="genus" reg="Ridleyandra">Ridleyandra</tp:taxon-name-part> <tp:taxon-name-part taxon-name-part-type="species" reg="merohmerea">merohmerea</tp:taxon-name-part></tp:taxon-name></italic> is a distinctive species among <italic><tp:taxon-name><tp:taxon-name-part taxon-name-part-type="genus" reg="Ridleyandra">Ridleyandra</tp:taxon-name-part></tp:taxon-name></italic> species in its flower color (Figure <xref ref-type="fig" rid="F5">5</xref>). Indeed, the only other <italic><tp:taxon-name><tp:taxon-name-part taxon-name-part-type="genus" reg="Ridleyandra">Ridleyandra</tp:taxon-name-part></tp:taxon-name></italic> species with a red flower is <italic><tp:taxon-name><tp:taxon-name-part taxon-name-part-type="genus" reg="Ridleyandra">R.</tp:taxon-name-part> <tp:taxon-name-part taxon-name-part-type="species" reg="iminii">iminii</tp:taxon-name-part></tp:taxon-name></italic>, however the corolla outer surface of <italic><tp:taxon-name><tp:taxon-name-part taxon-name-part-type="genus" reg="Ridleyandra">R.</tp:taxon-name-part> <tp:taxon-name-part taxon-name-part-type="species" reg="iminii">iminii</tp:taxon-name-part></tp:taxon-name></italic> is white, while in <italic><tp:taxon-name><tp:taxon-name-part taxon-name-part-type="genus" reg="Ridleyandra">R.</tp:taxon-name-part> <tp:taxon-name-part taxon-name-part-type="species" reg="merohmerea">merohmerea</tp:taxon-name-part></tp:taxon-name></italic> is completely red.</p><fig id="F4" position="float" orientation="portrait"><label>Figure 4.</label><caption><p>Comparison of resembles species <bold>A</bold> <italic><tp:taxon-name><tp:taxon-name-part taxon-name-part-type="genus" reg="Ridleyandra">Ridleyandra</tp:taxon-name-part> <tp:taxon-name-part taxon-name-part-type="species" reg="merohmerea">merohmerea</tp:taxon-name-part></tp:taxon-name></italic> <bold>B</bold> <italic><tp:taxon-name><tp:taxon-name-part taxon-name-part-type="genus" reg="Ridleyandra">Ridleyandra</tp:taxon-name-part> <tp:taxon-name-part taxon-name-part-type="species" reg="iminii">iminii</tp:taxon-name-part></tp:taxon-name></italic> <bold>C</bold> <italic><tp:taxon-name><tp:taxon-name-part taxon-name-part-type="genus" reg="Ridleyandra">Ridleyandra</tp:taxon-name-part> <tp:taxon-name-part taxon-name-part-type="species" reg="morganii">morganii</tp:taxon-name-part></tp:taxon-name></italic> (Photo by <bold>A</bold> Zaharil D <bold>B</bold>–<bold>C</bold> Siti-Munirah MY).</p></caption><graphic xmlns:xlink="http://www.w3.org/1999/xlink" xlink:href="phytokeys-89-001-g004.jpg" position="float" orientation="portrait" xlink:type="simple" id="oo_162446.jpg"/></fig><table-wrap id="T1" position="float" orientation="portrait"><label>Table 1.</label><caption><p>Main morphological differences among the similar species of <italic><tp:taxon-name><tp:taxon-name-part taxon-name-part-type="genus" reg="Ridleyandra">Ridleyandra</tp:taxon-name-part></tp:taxon-name></italic>.</p></caption><table id="TID0EOLAC" rules="all"><tbody><tr><th rowspan="1" colspan="1">Character</th><th rowspan="1" colspan="1">
                    <italic><tp:taxon-name><tp:taxon-name-part taxon-name-part-type="genus" reg="Ridleyandra">R.</tp:taxon-name-part> <tp:taxon-name-part taxon-name-part-type="species" reg="merohmerea">merohmerea</tp:taxon-name-part></tp:taxon-name></italic>
                  </th><th rowspan="1" colspan="1">
                    <italic><tp:taxon-name><tp:taxon-name-part taxon-name-part-type="genus" reg="Ridleyandra">R.</tp:taxon-name-part> <tp:taxon-name-part taxon-name-part-type="species" reg="iminii">iminii</tp:taxon-name-part></tp:taxon-name></italic>
                  </th><th rowspan="1" colspan="1">
                    <italic><tp:taxon-name><tp:taxon-name-part taxon-name-part-type="genus" reg="Ridleyandra">R.</tp:taxon-name-part> <tp:taxon-name-part taxon-name-part-type="species" reg="morganii">morganii</tp:taxon-name-part></tp:taxon-name></italic>
                  </th></tr><tr><td rowspan="1" colspan="1">Leaves</td><td rowspan="1" colspan="1"/><td rowspan="1" colspan="1"/><td rowspan="1" colspan="1"/></tr><tr><td rowspan="1" colspan="1">
                    <italic>petiole</italic> (cm long)</td><td rowspan="1" colspan="1">1–2</td><td rowspan="1" colspan="1">1–4</td><td rowspan="1" colspan="1">0.5–2</td></tr><tr><td rowspan="1" colspan="1">
                    <italic>lamina</italic> (surface)</td><td rowspan="1" colspan="1">flat not wavy</td><td rowspan="1" colspan="1">wavy</td><td rowspan="1" colspan="1">flat not wavy</td></tr><tr><td rowspan="1" colspan="1">Inflorescence</td><td rowspan="1" colspan="1"/><td rowspan="1" colspan="1"/><td rowspan="1" colspan="1"/></tr><tr><td rowspan="1" colspan="1">
                    <italic>peduncle</italic> (cm long)</td><td rowspan="1" colspan="1">8–13</td><td rowspan="1" colspan="1">5–8</td><td rowspan="1" colspan="1">7–10</td></tr><tr><td rowspan="1" colspan="1">
                    <italic>pedicel</italic> (cm long)</td><td rowspan="1" colspan="1">1–2</td><td rowspan="1" colspan="1">2.5–3</td><td rowspan="1" colspan="1">0.5–0.8</td></tr><tr><td rowspan="1" colspan="1">Flowers</td><td rowspan="1" colspan="1"/><td rowspan="1" colspan="1"/><td rowspan="1" colspan="1"/></tr><tr><td rowspan="1" colspan="1">
                    <italic>sepals</italic> (shape)</td><td rowspan="1" colspan="1">oblanceolate</td><td rowspan="1" colspan="1">lanceolate</td><td rowspan="1" colspan="1">elliptic</td></tr><tr><td rowspan="1" colspan="1">
                    <italic>sepals</italic> (colour)</td><td rowspan="1" colspan="1">dark purple to green</td><td rowspan="1" colspan="1">light green</td><td rowspan="1" colspan="1">purple</td></tr><tr><td rowspan="1" colspan="1">
                    <italic>corolla tube</italic> (outside)</td><td rowspan="1" colspan="1">bright red</td><td rowspan="1" colspan="1">white</td><td rowspan="1" colspan="1">purple</td></tr><tr><td rowspan="1" colspan="1">
                    <italic>corolla tube</italic> (inside)</td><td rowspan="1" colspan="1">deep red</td><td rowspan="1" colspan="1">dark red</td><td rowspan="1" colspan="1">purple with white lines</td></tr><tr><td rowspan="1" colspan="1">
                    <italic>lobes</italic> (colour)</td><td rowspan="1" colspan="1">dark red to almost black</td><td rowspan="1" colspan="1">dark red</td><td rowspan="1" colspan="1">purple</td></tr></tbody></table></table-wrap><fig id="F5" position="float" orientation="portrait"><label>Figure 5.</label><caption><p>Comparison flowers of resembles species <bold>A</bold> <italic><tp:taxon-name><tp:taxon-name-part taxon-name-part-type="genus" reg="Ridleyandra">Ridleyandra</tp:taxon-name-part> <tp:taxon-name-part taxon-name-part-type="species" reg="merohmerea">merohmerea</tp:taxon-name-part></tp:taxon-name></italic> <bold>B</bold> <italic><tp:taxon-name><tp:taxon-name-part taxon-name-part-type="genus" reg="Ridleyandra">Ridleyandra</tp:taxon-name-part> <tp:taxon-name-part taxon-name-part-type="species" reg="iminii">iminii</tp:taxon-name-part></tp:taxon-name></italic> <bold>C</bold> <italic><tp:taxon-name><tp:taxon-name-part taxon-name-part-type="genus" reg="Ridleyandra">Ridleyandra</tp:taxon-name-part> <tp:taxon-name-part taxon-name-part-type="species" reg="morganii">morganii</tp:taxon-name-part></tp:taxon-name></italic> (Photo by <bold>A</bold> Zaharil D <bold>B</bold>–<bold>C</bold> Siti-Munirah MY).</p></caption><graphic xmlns:xlink="http://www.w3.org/1999/xlink" xlink:href="phytokeys-89-001-g005.jpg" position="float" orientation="portrait" xlink:type="simple" id="oo_162447.jpg"/></fig><!--PageBreak--></tp:treatment-sec><ref-list><ref id="B1"><mixed-citation xmlns:xlink="http://www.w3.org/1999/xlink" xlink:type="simple">
          <institution xlink:type="simple">IUCN</institution> (<year>2012</year>) IUCN Red List Categories and Criteria, Version 3.1. (2<sup>nd</sup> edn). Gland and Cambridge, 32 pp.</mixed-citation></ref></ref-list></tp:taxon-treatment>
